# Supplementary material for: A Catalytic Osmium Redox Couple Collapses Cancer Redox Balance
Source: Adv Sci (Weinh). 2026 May 8;13(43):e75576. doi: 10.1002/advs.75576 (PMC13336027; doi:10.1002/advs.75576)
Supplement: Supplementary file 2 — Supporting File 2: advs75576‐sup‐0002‐Data.zip. [file ADVS-13-e75576-s001.zip]

Archive with 4 entries (4 files):
- Source_data 4 of Os(IV) western blot results in manuscript.xlsx
- Source data-1 of animal results.xlsx
- Source_data 2 of fluorescence results in manuscript.xlsx
- Source_data 3 of Os(III) western blot results in manuscript.xlsx
