# Supplementary material for: A Catalytic Osmium Redox Couple Collapses Cancer Redox Balance
Source: Adv Sci (Weinh). 2026 May 8;13(43):e75576. doi: 10.1002/advs.75576 (PMC13336027; doi:10.1002/advs.75576)
Supplement: Supplementary file 2 — Supporting File 2: advs75576‐sup‐0002‐Data.zip. [file ADVS-13-e75576-s001.zip › Source_data 4 of Os(IV) western blot results in manuscript.xlsx]

## Sheet: Cleaved PARP1 
	gray value		releative expression levels
Group	Cleaved PARP1	GAPDH	Cleaved Cleaved PARP1/GAPDH		Cleaved PARP1				GAPDH
Control	1095.63	167112	0.00655625
Os(IV) 1μM	47783.3	198366	0.240885
Os(IV) 2μM	56523.9	227286	0.248691
Os(IV) 4μM	254898	256335	0.994393
Control	8978.63	280361	0.0320252
Os(IV) 1μM	202108	279064	0.724233
Os(IV) 2μM	194151	275609	0.704445
Os(IV) 4μM	291901	219525	1.32969
Control	4901.76	183657	0.0266897
Os(IV) 1μM	8357.9	195550	0.0427405
Os(IV) 2μM	46396.5	209888	0.221053
Os(IV) 4μM	319895	166376	1.92272

## Sheet: Caspase 8
	gray value		releative expression levels
Group	Caspase 8	GAPDH	Caspase 8/GAPDH		Caspase 8				GAPDH
Control	289021	183558	1.57455
Os(IV) 1μM	251415	201281	1.24907
Os(IV) 2μM	252592	229819	1.09909
Os(IV) 4μM	199018	271831	0.732141
Control	338847	197689	1.71404
Os(IV) 1μM	267506	273911	0.976618
Os(IV) 2μM	240087	312490	0.768304
Os(IV) 4μM	214622	267355	0.802759
Control	470888	338040	1.393
Os(IV) 1μM	359658	350691	1.02557
Os(IV) 2μM	249873	358076	0.697821
Os(IV) 4μM	225683	393651	0.573306

## Sheet: Cleaved Caspase-3 
	gray value		releative expression levels
Group	Cleaved Caspase 3	GAPDH	Cleaved Caspase 3/GAPDH		Cleaved Caspase 3				GAPDH
Control	2540.78	193536	0.0131282
Os(IV) 1μM	20047.8	175412	0.11429
Os(IV) 2μM	38092	228322	0.166834
Os(IV) 4μM	85069.6	151040	0.563224
Control	12585.1	352976	0.0356544
Os(IV) 1μM	69985	370344	0.188973
Os(IV) 2μM	80249.6	354748	0.226216
Os(IV) 4μM	203922	392516	0.519525
Control	12085.9	366431	0.0329826
Os(IV) 1μM	37399.7	380034	0.0984113
Os(IV) 2μM	47195.8	303226	0.155646
Os(IV) 4μM	301774	346205	0.871663

## Sheet: BiP
	gray value		releative expression levels
Group	BiP	GAPDH	BiP/GAPDH			BiP			GAPDH
Control	112632	170759	0.659598
Os(IV) 1μM	174383	200306	0.870583
Os(IV) 2μM	221499	201324	1.10021
Os(IV) 4μM	277722	228477	1.21554
Control	997.788	213744	0.00466814
Os(IV) 1μM	207020	282648	0.732431
Os(IV) 2μM	201530	198287	1.01636
Os(IV) 4μM	336730	233266	1.44355
Control	91247.5	240086	0.380062
Os(IV) 1μM	232708	367762	0.632766
Os(IV) 2μM	272349	302251	0.901069
Os(IV) 4μM	380569	325984	1.16745

## Sheet: CHOP
	gray value		releative expression levels
Group	CHOP	β-actin	CHOP/β-actin		CHOP				β-actin
Control	9922.68	191009	0.103897
Os(IV) 1μM	71907.8	176823	0.813329
Os(IV) 2μM	62075.2	144453	0.859452
Os(IV) 4μM	102409	142919	1.4331
Control	8757.1	233760	0.0374618
Os(IV) 1μM	189679	383501	0.494599
Os(IV) 2μM	269439	298748	0.901893
Os(IV) 4μM	449478	306267	1.4676
Control	6720.69	218221	0.0307976
Os(IV) 1μM	251743	249815	1.00772
Os(IV) 2μM	313238	235129	1.3322
Os(IV) 4μM	433597	297261	1.45864

## Sheet: p-eIF2α
	gray value		releative expression levels
Group	p-eIF2α	GAPDH	p-eIF2α/GAPDH		p-eIF2α				GAPDH
Control	60020.1	183298	0.654889
Os(IV) 1μM	108240	273447	0.79167
Os(IV) 2μM	119195	259183	0.919774
Os(IV) 4μM	178520	281481	1.26843
Control	100026	274887	0.363879
Os(IV) 1μM	214917	288559	0.744793
Os(IV) 2μM	266112	243721	1.09187
Os(IV) 4μM	333457	294824	1.13104
