# Supplementary material for: A Catalytic Osmium Redox Couple Collapses Cancer Redox Balance
Source: Adv Sci (Weinh). 2026 May 8;13(43):e75576. doi: 10.1002/advs.75576 (PMC13336027; doi:10.1002/advs.75576)
Supplement: Supplementary file 2 — Supporting File 2: advs75576‐sup‐0002‐Data.zip. [file ADVS-13-e75576-s001.zip › Source data-1 of animal results.xlsx]

## Sheet: figure 5c
Growth curves of tumour volume.
Day	I/Control(Freeze-thawed)						II/Doxorubicin						III/Os(III)						IV/Os(IV)
5	85.8522	30.7016	36.1815	55.0041	22.5011		0	11.5991	29.4272	44.2295	0		31.1877	27.4906	0	32.5928	52.5704		7.34725	35.5579	16.385	16.8655	15.5201
7	162.119	81.7939	72.473	231.801	79.8713		20.0279	67.7685	51.5859	56.1387	49.726		35.389	47.7966	0	79.5	90.5417		29.8681	49.392	85.9007	42.9109	119.444
9	373.243	245.858	133.909	418.968	226.4		72.6975	137.231	174.711	90.4507	94.4036		73.6198	59.2916	118.932	103.016	175.264		95.6389	137.867	127.158	86.6682	155.914
11	559.215	347.515	263.47	532.926	395.749		124.017	222.156	247.547	175.566	247.354		163.637	88.5405	226.476	239.702	183.17		191.324	186.621	275.446	132.588	198.861
13	632.736	584.492	512.522	750.345	410.76		210.064	325.251	336.452	243.568	268.665		182.011	116.809	274.127	392.106	179.735		292.882	197.116	369.197	207.561	446.778
15	884.183	756.5	715.636	1036.67	636.436		415.431	615.4	784.272	452.499	537.206		338.025	167.221	377.438	608.065	318.193		455.946	320.224	539.834	362.872	666.116

## Sheet: figure 5d
Tumour weight at the endpoint.
I/Control(Freeze-thawed)	II/Doxorubicin	III/Os(III)	IV/Os(IV)
0.3898	0.3403	0.2059	0.2437
0.346	0.2835	0.1836	0.192
0.3324	0.271	0.1645	0.3756
0.4641	0.441	0.2119	0.1947
0.5792	0.224	0.3406	0.2919

## Sheet: figure 5e
Body weight of mice.
Day	I/Control(Freeze-thawed)						II/Doxorubicin						III/Os(III)						IV/Os(IV)
5	18.7	21.8	17.3	20	18.6		19.6	18.3	17.8	18.3	17.5		19.9	19.6	19.1	17.7	17.4		19	18.8	20.2	18.3	18.4
7	18.9	22.2	17.4	20.2	19.3		20.5	18.6	18.6	18.8	18.1		20.2	20.2	19.4	17.8	18		19.1	20.2	20.6	19.1	19.2
9	18.9	21.8	17.4	20.6	19.5		20.4	19	18.7	18.9	17.8		19.9	19.8	20.6	17.6	18.2		18.8	19.9	20.7	19	19
11	19.5	21.5	17.5	21	19.6		20.4	18.9	18.8	18.8	18.1		20.7	19.7	20.3	18	18.4		18.9	20	21.1	19.5	18.9
13	19.5	21.5	17.4	21.1	19.7		20.4	19	19.4	18.6	18.5		21	20	20.1	19.3	18.7		18.7	19.7	21	19.6	19.5
15	20.3	22.6	18.5	21.5	20.4		21.5	19.8	20.7	19.4	19.2		21.5	20	20.5	19.2	20		19.2	20.4	21.6	20.4	20

## Sheet: figure 5f and 5g
Tumor mature DCs (%)
		Control	Doxorubicin	Os(III)	Os(IV)
		24.2	24.6	36.5	41.4
		24.7	24.5	37.1	42
		24.3	26	37.5	41.2

## Sheet: figure 5h and 5i
Lymph node mature DCs (%)
		Control	Doxorubicin	Os(III)	Os(IV)
		30.9	42.7	36.3	41
		31.5	40.1	36.1	45.4
		31.3	41.9	37.1	47.1

## Sheet: figure 5j and 5k
Tumor CD8+ T cell (%)
	Control	Doxorubicin	Os(III)	Os(IV)
	10.3	12.3	15.3	14.7
	10.4	12.1	14.9	14.5
	10.6	12.4	14.5	14.5

## Sheet: figure 6c 
Growth curves of tumour volume.
Day	Control					Oxaliplatin					Os(IV)
0	46.1713	37.3728	32.9801	27.8438		28.8049	48.9147	47.4558	42.9452		34.1992	28.4752	43.95	35.7201
2	88.8033	50.4039	73.9978	66.1162		32.969	75.6891	66.6078	63.7065		30.6562	28.7766	50.4341	25.8706
4	204.9	196.629	119.512	145.627		23.7509	126.966	110.374	92.7496		50.9568	32.4811	69.9795	58.428
6	349.387	318.63	304.119	221.684		108.613	192.401	168.796	168.101		58.4226	43.4978	126.749	71.2581
8	549.081	482.121	618.363	320.218		176.799	178.61	229.779	192.629		65.875	56.7249	208.056	85.5482
10	750.688	771.04	913.726	422.377		447.373	276.387	289.868	247.645		147.587	76.375	254.903	197.364
12	962.385	1027.94	1227.17	640.283		609.568	411.48	506.754	360.34		216.041	138.241	398.162	341.293
14	1523.61	1362.07	1523.35	997.538		938.377	641.707	817.01	489.228		331.361	302.567	665.936	623.129

## Sheet: figure 6d
Weight of isolated tumours
Control	Oxaliplatin	Os(IV)
0.7951	0.398	0.6838
1.1696	0.9654	0.6564
1.429	0.6535	0.2629
1.435	0.5857	0.2544

## Sheet: figure 6e
Body weight of mice
Day	Control					Oxaliplatin					Os(IV)
0	17.5	16.2	16.7	17		16.5	16	16.7	15.8		17.4	16.8	15.3	17.2
2	17.7	17.2	17.2	17.3		17.2	16.3	16.9	16		17.7	17.2	15.4	17.8
4	18.5	17.5	17.3	17.4		17.4	16.6	17.2	16.4		18.1	18	16	18.6
6	18.2	17.6	17.6	17.9		17.55	16.6	17.6	16.6		18.05	18	16.4	18.8
8	18.7	18	18.11	18.3		17.7	17.1	17.5	17.2		18	18.5	16.6	19.2
10	18.9	18.3	18.3	18.2		17.7	16.6	17.5	16.5		18.1	18.6	16.4	19.1
12	20	19	18.7	19		19	18.3	18.9	18		18.5	19.5	17.5	20
14	20	19.1	18.8	19		18.6	17.9	18.7	17.3		18	19	17.25	19.72

## Sheet: figure S28b
tumor volumn
		Day	Control					Oxaliplatin					Os(III)					Os(IV)
		0	96.6259	94.5737	50.7715	53.0413		33.2479	61.1542	42.2703	77.0668		88.1213	74.9188	91.6252	71.2546		94.221	102.862	63.839	102.081
		2	94.1892	91.3839	61.782	75.6921		85.7304	49.51	47.5506	87.125		96.1487	66.3255	91.4526	66.3588		100.958	129.634	72.617	96.1038
		4	52.9436	61.8611	10.4742	35.1356		69.7762	48.1998	19.6827	26.0178		47.5006	25.1212	44.8646	9.98798		35.9734	36.78	54.9397	40.5121
		6	76.0861	77.4964	19.268	89.7449		53.5553	55.9831	28.291	49.1239		49.5343	35.8506	86.3344	19.321		37.8409	57.0799	45.8687	43.0508
		8	95.261	79.8946	80.444	101.884		72.3958	59.2092	40.1209	52.7889		54.9787	34.9827	62.6913	59.9639		65.419	52.5099	35.7454	34.5457
		10	102.198	105.857	165.141	175.641		71.5055	132.099	81.6773	50.527		53.3356	37.2254	100.829	74.6326		82.7619	60.8927	50.82	35.4502
		12	134.591	141.456	221.921	257.657		102.745	139.041	172.536	30.3749		54.0144	65.088	99.873	82.1332		128.524	61.1859	65.4263	41.5671
		14	157.071	206.602	360.844	559.162		108.841	216.562	347.778	34.7611		77.9026	68.8568	115.222	126.623		161.995	49.5332	85.6309	66.9926
		16	262.616	241.54	747.13	822.152		120.402	451.457	440.128	35.6684		117.754	124.316	134.224	194.361		287.4	88.5469	94.4867	114.298
		18	299.818	276.109	885.519	960.45		126.068	520.975	551.235	52.3462		169.211	187.487	153.02	267.765		284.642	80.0309	120.358	79.6888
		20	439.952	495.804	1046.84	1152.96		291.223	724.764	636.985	57.2453		178.16	376.22	141.885	347.762		381.432	98.4109	260.417	90.1247

[truncated: 2 more sheets: figure S28c, figure S28d]
