# Supplementary material for: A Catalytic Osmium Redox Couple Collapses Cancer Redox Balance
Source: Adv Sci (Weinh). 2026 May 8;13(43):e75576. doi: 10.1002/advs.75576 (PMC13336027; doi:10.1002/advs.75576)
Supplement: Supplementary file 2 — Supporting File 2: advs75576‐sup‐0002‐Data.zip. [file ADVS-13-e75576-s001.zip › Source_data 2 of fluorescence results in manuscript.xlsx]

## Sheet: figure 3d
manuscript figure 3d	Relative fluorescence intensity of ROS						Relative GSH level						Relative LPO level
		Os III(μM)		Os IV(μM)				Os III(μM)		Os IV(μM)				Os III(μM)		Os IV(μM)
	CTL	2	4	2	4		CTL	2	4	2	4		CTL	2	4	2	4
	1	2.66668	21.2696	2.77063	13.0319		1	0.815296	0.652786	0.543874	0.331013		1	1.46564	4.01756	2.66372	3.50903
	1	2.12308	21.5277	2.54421	12.2955		1	0.789614	0.736943	0.543157	0.345771		1	1.43279	4.8899	2.35425	3.74257
	1	2.81037	25.8154	2.52416	12.542		1	0.810873	0.735376	0.567758	0.34674		1	1.74466	4.78845	2.21364	3.05586

## Sheet: figure 3e  and 3f
manuscript figure 3e and 3f	ROS Mean Intensity						CTL			Os III（4 μM）			Os IV（4 μM）
	CTL	Os III(4μM)	Os IV(4μM)
	5.43918	77.9667	64.0093
	5.58305	84.2076	65.3036
	4.27646	84.1733	73.8748

## Sheet: figure 3g
manuscript figure 3g		Number of vital cell / %			Number of vital cell / %			Number of vital cell / %			Number of vital cell / %
		MRC5+Os(III)			NCI-H460+Os(III)			MRC5+Os(IV)			NCI-H460+Os(IV)
		mean	SD	n	mean	SD	n	mean	SD	n	mean	SD	n
	0	100	0.477614	3	100	5.86918	3	100	1.19551	3	100	3.84913	3
	0.3	89.2829	6.10003	3	82.7079	3.20582	3	103.79	3.58178	3	67.7887	10.7721	3
	0.6	64.1844	0.501496	3	64.7462	6.3068	3	98.7794	3.82699	3	42.2068	4.19252	3
	1.2	59.3606	4.78679	3	46.9341	0.735809	3	65.3248	1.2178	3	33.9171	1.474	3
	2.5	54.8801	1.33732	3	39.746	1.54897	3	55.9101	0.515254	3	30.5852	1.60245	3

## Sheet: figure 4a and 4b
manuscript figure 4a and 4b		Mean Intensity				CTL		green			red				green			red			green			red
		Calcein AM(green)	PI(red)
	CTL	27.9278	0.173409
		27.9085	0.152032
		27.0346	0.151323
	Os III(4μM)	20.5151	2.34072
		20.0538	2.6065
		21.0126	2.71231
	Os IV(4μM)	17.2884	3.58704			Os III(4μM)
		19.334	2.72579
		18.1383	3.37657
						Os IV(4μM)

## Sheet: figure 4c and 4d
manuscript figure 4c and 4d	Apoptotic rate (%）
	CTL	Os III(4μM)	Os IV(4μM)
	6.33	37.5	46
	6.87	37.4	47.3
	6.74	37.3	46.6

## Sheet: figure 4f and 4g
	manuscript figure 4f and 4g		GPX4 Mean Intensity				GPX4	CTL				Os IV(4μM)			FSP1	CTL				Os IV(4μM)
			CTL	Os IV(4μM)
			5.43728	2.33601
			5.98163	2.13489
			5.98	2.77472
			FSP1 Mean Intensity
			CTL	Os IV(4μM)
			5.93224	2.46632
			5.46686	2.14199
			4.14831	2.06859

## Sheet: figure 4i
manuscript figure 4i	% surface CRT+/PI negative cells
		Os III(μM)		Os IV(μM)
	CTL	1	2	1	2
	6	11.3	18.9	11.2	16.4
	5.59	10.8	18.6	10.4	16.5
	4.99	11.6	20	10.4	16.4

## Sheet: figure 4j
manuscript figure 4j	Relative level of extracellular ATP
		Os III(μM)			Os IV(μM)
	CTL	1	2	4	1	2	4
	1	0.948882	1.25559	1.88166	1.79	1.84	3.18
	1	0.919881	1.24629	1.35015	2.08	1.9	3.27
	1	1.14837	1.29674	1.67656	1.61	2.37343	2.53

## Sheet: figure 4k and 4l
manuscript figure 4k and 4l	HMGB1 Mean Intensity				CTL				Os III(4μM)				Os IV(4μM)
	CTL	Os III(4μM)	Os IV(4μM)
	18.6627	3.85243	2.65637
	20	5.58481	3.71937
	18.4742	4.4283	3.85435
