# Supplementary material for: A Catalytic Osmium Redox Couple Collapses Cancer Redox Balance
Source: Adv Sci (Weinh). 2026 May 8;13(43):e75576. doi: 10.1002/advs.75576 (PMC13336027; doi:10.1002/advs.75576)
Supplement: Supplementary file 2 — Supporting File 2: advs75576‐sup‐0002‐Data.zip. [file ADVS-13-e75576-s001.zip › Source_data 3 of Os(III) western blot results in manuscript.xlsx]

## Sheet: Cleaved Caspase-3 
	gray value		releative expression levels
Group	Cleaved Caspase 3	GAPDH	Cleaved Caspase 3/GAPDH			Cleaved Caspase 3			GAPDH
Control	58200.5	479845	0.12129
Os(III) 1μM	56653.4	371742	0.1524
Os(III) 2μM	68672.6	426524	0.161005
Os(III) 4μM	301563	357822	0.842774
Control	21944.6	267377	0.0820735
Os(III) 1μM	26891.3	289336	0.0929413
Os(III) 2μM	30943.7	258064	0.119907
Os(III) 4μM	403706	291543	1.38472
Control	66303.3	367120	0.180604
Os(III) 1μM	91475.4	370124	0.247148
Os(III) 2μM	85625.1	393639	0.217522
Os(III) 4μM	505848	412778	1.22547

## Sheet: Cleaved PARP1 
	gray value		releative expression levels
Group	Cleaved PARP1	GAPDH	Cleaved Cleaved PARP1/GAPDH			Cleaved PARP1			GAPDH
Control	33136.5	408358	0.0811455
Os(III) 1μM	33831.4	392597	0.0861734
Os(III) 2μM	33810	451732	0.0748452
Os(III) 4μM	340660	516443	0.659628
Control	48880.7	407575	0.11993
Os(III) 1μM	40267.1	450759	0.0893317
Os(III) 2μM	52301.7	496403	0.105361
Os(III) 4μM	281439	532732	0.528295

## Sheet: Caspase 8
	gray value		releative expression levels
Group	Caspase 8	GAPDH	Caspase 8/GAPDH		Caspase 8				GAPDH
Control	553847	313537	1.76645
Os(III) 1μM	475502	327763	1.45075
Os(III) 2μM	347050	337155	1.02935
Os(III) 4μM	331351	350709	0.944802
Control	501853	285529	1.75762
Os(III) 1μM	415267	323621	1.28319
Os(III) 2μM	396465	408992	0.969372
Os(III) 4μM	292731	465847	0.628384

## Sheet: BiP
	gray value		releative expression levels
Group	BiP	GAPDH	BiP/GAPDH		BiP				GAPDH
Control	249483	296506	0.84141
Os(III) 1μM	304014	280618	1.08337
Os(III) 2μM	359644	297095	1.21054
Os(III) 4μM	584063	328442	1.77828
Control	175107	212988	0.822146
Os(III) 1μM	168511	204197	0.825236
Os(III) 2μM	230301	231006	0.996948
Os(III) 4μM	329155	225248	1.4613

## Sheet: CHOP
	gray value		releative expression levels
Group	CHOP	β-actin	CHOP/β-actin			CHOP					β-actin
Control	21079.7	214646	0.098207
Os(III) 1μM	175553	217046	0.808828
Os(III) 2μM	200032	218195	0.916762
Os(III) 4μM	260423	237674	1.09572
Control	7033.96	250854	0.02804
Os(III) 1μM	181179	284592	0.636628
Os(III) 2μM	220994	271175	0.814951
Os(III) 4μM	190722	212258	0.898536
Control	8175.25	246727	0.0331348
Os(III) 1μM	243747	239153	1.01921
Os(III) 2μM	280377	256691	1.09227
Os(III) 4μM	356742	248254	1.437

## Sheet: p-eIF2α
	gray value		releative expression levels
Group	p-eIF2α	GAPDH	p-eIF2α/GAPDH			p-eIF2α					GAPDH
Control	117721	290589	0.405113
Os(III) 1μM	146655	305117	0.480652
Os(III) 2μM	235950	390344	0.604467
Os(III) 4μM	316108	366055	0.863554
Control	161088	298978	0.538795
Os(III) 1μM	256004	260778	0.981692
Os(III) 2μM	332853	276412	1.20419
Os(III) 4μM	397044	307958	1.28928
